# Supplementary material for: The potential of durum wheat–chickpea intercropping to improve the soil available phosphorus status and biomass production in a subtropical climate
Source: PLoS One. 2024 May 13;19(5):e0300573. doi: 10.1371/journal.pone.0300573 (PMC11090335; doi:10.1371/journal.pone.0300573)
Supplement: S1 File — (XLSX) [file pone.0300573.s001.xlsx]

## Sheet: Fig1
Treatments	Soil-P available (mg.kg-1)	Ecartype
Dw-MC	7.8	0.63
Cp-MC	8.47	0.437
CpDw-InC	8.07	0.443
BS	6.06	0.27

## Sheet: Fig2
Treatments	Soil-P available (mg.kg-1)	Ecartype (P Available)	pH	Ecartype (pH)
Dw-MC	7.8	0.63	8.403	0.63
Cp-MC	8.47	0.437	7.85	0.437
CpDw-InC	8.07	0.443	8.179	0.443
BS	6.06	0.27	8.285	0.27

## Sheet: Fig3
Treatments	Biomass P (mg.Kg-1)	Ecartype
Dw-MC	7.33	1.39
Cp-MC	8.948	1.5518
CpDw-InC	8.014	1.4584
BS	5.3	1.187

## Sheet: Fig4
Treatments	Repetition	Soil-P available (mg.kg-1)	Biomass P (mg.Kg-1)
Dw-MC	1	7.01	7.31
	2	7.38	7.0625
	3	7.59	7.685
	4	6.85	8.159
	5	7.75	7.15
Cp-MC	1	8.46	8.305
	2	8.7	8.3225
	3	8.86	8.4975
	4	9.06	8.35
	5	9.66	9.4975
CpDw-InC	1	8.01	8.075
	2	8.21	8.25
	3	7.59	9.05
	4	7.77	8.35
	5	8.81	7.85
BS	1	4.98	6.0625
	2	5.35	6.025
	3	5.32	5.275
	4	5.06	6.85
	5	5.79	7.075

## Sheet: Fig5
Treatments	Shoots + roots biomass (g)	Ecartype
Dw-MC	10.542	1.6242
Cp-MC	13.394	1.9094
Dw-InC	12.042	1.7742
Cp-InC	12.62	1.832

## Sheet: Fig6
Treatments	LMR(%)	Ecartype
Dw-MC	1.18	0.388
Cp-MC	1.27	0.397
Dw-InC	1.3	0.4
Cp-InC	1.25	0.395

## Sheet: Fig7
Treatments	P concentration (mg-kg-1	Ecartype	Roots (g)	Ecartype			Treatments	P concentration (mg-kg-1	Ecartype	Shoots (g)	Ecartype
Dw-MC	7.90133	1.06013	2.56733	0.8			Dw-MC	14.225	1.6925	7.97533	1.06753
Cp-MC	10.919	1.3619	4.01267	1.3			Cp-MC	15.254	1.7954	9.38133	1.20813
Dw-InC	8.36633	1.10663	3.49667	1.21			Dw-InC	16.185	1.8885	8.54533	1.12453
Cp-InC	9.655	1.2355	3.81233	0.92			Cp-InC	17.721	2.0421	8.80767	1.15077
